# Supplementary material for: Prevalence and Genetic Diversity of Trueperella pyogenes Isolated from Infections in European Bison (Bison bonasus)
Source: Animals (Basel). 2022 Jul 18;12(14):1825. doi: 10.3390/ani12141825 (PMC9311551; doi:10.3390/ani12141825)
Supplement: Supplementary file 1 [file animals-12-01825-s001.zip]

Archive with 1 entries (1 files):
- animals-1774061-supplementary.pdf
